# Supplementary material for: Genome-Wide Analysis of Glycerol-3-Phosphate Acyltransferase (GPAT) Family in Perilla frutescens and Functional Characterization of PfGPAT9 Crucial for Biosynthesis of Storage Oils Rich in High-Value Lipids
Source: Int J Mol Sci. 2023 Oct 12;24(20):15106. doi: 10.3390/ijms242015106 (PMC10606570; doi:10.3390/ijms242015106)
Supplement: Supplementary file 1 [file ijms-24-15106-s001.zip]

Archive with 1 entries (1 files):
- ijms-2624199-supplementary.pdf
